# Supplementary material for: Characterizing the Genetic Basis of Winter Wheat Rust Resistance in Southern Kazakhstan
Source: Plants (Basel). 2025 Apr 7;14(7):1146. doi: 10.3390/plants14071146 (PMC11991061; doi:10.3390/plants14071146)
Supplement: Supplementary file 1 [file plants-14-01146-s001.zip]

Archive with 1 entries (1 files):
- plants-3544023-supplementary.pdf
